# Supplementary material for: Screening of Benzimidazole-Based Anthelmintics and Their Enantiomers as Repurposed Drug Candidates in Cancer Therapy
Source: Pharmaceuticals (Basel). 2021 Apr 17;14(4):372. doi: 10.3390/ph14040372 (PMC8072969; doi:10.3390/ph14040372)
Supplement: Supplementary file 1 [file pharmaceuticals-14-00372-s001.zip]

Archive with 1 entries (1 files):
- pharmaceuticals-1175891-SI.pdf
